# Supplementary material for: Febrile Rash: An Early Diagnostic Clue to Infectious Illness in Travelers Returning from Thailand
Source: Reports (MDPI). 2024 Jun 7;7(2):45. doi: 10.3390/reports7020045 (PMC12225320; doi:10.3390/reports7020045)
Supplement: Supplementary file 1 [file reports-07-00045-s001.zip]

Archive with 1 entries (1 files):
- reports-2893457-supplementary.pdf
